# Supplementary material for: Chemogenetic inhibition of the medial prefrontal cortex reverses the effects of REM sleep loss on sucrose consumption
Source: eLife. 2016 Dec 6;5:e20269. doi: 10.7554/eLife.20269 (PMC5140266; doi:10.7554/eLife.20269)
Supplement: Supplementary file 2. — DOI: http://dx.doi.org/10.7554/eLife.20269.009 [file elife-20269-supp2.xlsx]

## Sheet: Sheet1
	Figure number	Test used	n			P value	F/t value
	1b	paired samples t-tests (two-tailed) followed by Bonferroni’s correction for multple comparisons	3	SWS			t(2)
				Bonferroni correction	17:00:00	0.016	7.839
					18:00:00	0.919	-0.114
					19:00:00	0.28	1.466
					20:00:00	0.014	8.466
					21:00:00	0.794	-0.298
					22:00:00	0.615	0.589
					23:00:00	0.014	8.407
					00:00:00	0.963	-0.053
					01:00:00	0.696	0.451
					02:00:00	0.721	0.411
					03:00:00	0.304	1.371
					04:00:00	0.298	1.396
					05:00:00	0.173	2.084
					06:00:00	0.886	-0.162
					07:00:00	0.336	1.257
					08:00:00	0.907	-0.132
					09:00:00	0.264	-1.537
					10:00:00	0.101	2.91
					11:00:00	0.004	-15.332
					12:00:00	0.348	1.216
					13:00:00	0.025	-6.205
					14:00:00	0.169	2.115
					15:00:00	0.692	0.457
					16:00:00	0.489	-0.84
	1b	paired samples t-tests (two-tailed) followed by Bonferroni’s correction for multple comparisons	3	REM			t(2)
				Bonferroni correction	17:00:00	0.104	-2.858
					18:00:00	0.934	-0.094
					19:00:00	0.601	0.615
					20:00:00	0.117	2.661
					21:00:00	0.348	1.217
					22:00:00	0.466	0.893
					23:00:00	0.028	5.854
					00:00:00	0.96	0.056
					01:00:00	0.558	0.696
					02:00:00	0.798	0.292
					03:00:00	0.118	2.641
					04:00:00	0.079	3.341
					05:00:00	0.28	1.465
					06:00:00	0.682	0.474
					07:00:00	0.423	1
					08:00:00	0.687	-0.466
					09:00:00	0.374	-1.136
					10:00:00	0.569	0.675
					11:00:00	0.034	-5.286
					12:00:00	0.594	0.629
					13:00:00	0.427	-0.988
					14:00:00	0.384	1.106
					15:00:00	0.655	-0.52
					16:00:00	0.252	-1.595
	1b	paired samples t-tests (two-tailed) followed by Bonferroni’s correction for multple comparisons	3	Wake			t(2)
				Bonferroni correction	17:00:00	0.024	-6.28
					18:00:00	0.921	0.112
					19:00:00	0.339	-1.247
					20:00:00	0.021	-6.821
					21:00:00	0.947	-0.074
					22:00:00	0.596	-0.625
					23:00:00	0.005	-14.316
					00:00:00	0.97	0.043
					01:00:00	0.671	-0.492
					02:00:00	0.731	-0.394
					03:00:00	0.251	-1.598
					04:00:00	0.205	-1.856
					05:00:00	0.137	-2.419
					06:00:00	0.925	0.107
					07:00:00	0.343	-1.231
					08:00:00	0.868	0.188
					09:00:00	0.262	1.546
					10:00:00	0.194	-1.928
					11:00:00	0.008	11.175
					12:00:00	0.384	-1.105
					13:00:00	0.085	3.214
					14:00:00	0.148	-2.306
					15:00:00	0.966	-0.048
					16:00:00	0.425	0.995
				SWS (light period)
	1c	one-way repeated measures ANOVA followed by Fisher’s Probable Least-Squares Difference (PLSD) test (two-tailed)	3	ANOVA		0.322783	F(3,6) = 1.434
				(PLSD)	baseline vs. 0-24 h	0.85967
					baseline vs. 25-48 h	0.190206
					baseline vs. 49-72 h	0.255874
					0-24 h vs. 25-48 h	0.12365
					0-24 h vs. 49-72 h	0.411
					25-48 h vs. 49-72 h	0.803
				SWS (dark period)
	1c	one-way repeated measures ANOVA followed by Fisher’s Probable Least-Squares Difference (PLSD) test (two-tailed)	3	ANOVA		0.053	F(3,6) = 4.605
				(PLSD)	baseline vs. 0-24 h	0.396
					baseline vs. 25-48 h	0.168
					baseline vs. 49-72 h	0.073
					0-24 h vs. 25-48 h	0.156
					0-24 h vs. 49-72 h	0.137
					25-48 h vs. 49-72 h	0.763825
				REM (light period)
	1c	one-way repeated measures ANOVA followed by Fisher’s Probable Least-Squares Difference (PLSD) test (two-tailed)	3	ANOVA		0.418	F(3,6) = 1.103
				(PLSD)	baseline vs. 0-24 h	0.749
					baseline vs. 25-48 h	0.415
					baseline vs. 49-72 h	0.929
					0-24 h vs. 25-48 h	0.168
					0-24 h vs. 49-72 h	0.58
					25-48 h vs. 49-72 h	0.022
				REM (dark period)
	1c	one-way repeated measures ANOVA followed by Fisher’s Probable Least-Squares Difference (PLSD) test (two-tailed)	3	ANOVA		0.001	F(3,6) = 23.835
				(PLSD)	baseline vs. 0-24 h	0.078
					baseline vs. 25-48 h	0.026
					baseline vs. 49-72 h	0.02
					0-24 h vs. 25-48 h	0.009
					0-24 h vs. 49-72 h	0.051
					25-48 h vs. 49-72 h	0.916
				Wake (light period)
	1c	one-way repeated measures ANOVA followed by Fisher’s Probable Least-Squares Difference (PLSD) test (two-tailed)	3	ANOVA		0.284	F(3,6) = 1.608
				(PLSD)	baseline vs. 0-24 h	0.815
					baseline vs. 25-48 h	0.273
					baseline vs. 49-72 h	0.365
					0-24 h vs. 25-48 h	0.04
					0-24 h vs. 49-72 h	0.374
					25-48 h vs. 49-72 h	0.329
				Wake (dark period)
	1c	one-way repeated measures ANOVA followed by Fisher’s Probable Least-Squares Difference (PLSD) test (two-tailed)	3	ANOVA		0.023	F(3,6) = 6.886
				(PLSD)	baseline vs. 0-24 h	0.303
					baseline vs. 25-48 h	0.126
					baseline vs. 49-72 h	0.042
					0-24 h vs. 25-48 h	0.108
					0-24 h vs. 49-72 h	0.101
					25-48 h vs. 49-72 h	0.796
	2a	paired samples t-tests (two-tailed)	3	SWS (light period)			t(2)
					<30	0.056	4.061
					<60	0.251	-1.6
					<120	0.057	-4
					<240	0.003	-18.898
					<480	>0.999	0
					<960	0.253	1.588
					960-	>0.999	0
	2a	paired samples t-tests (two-tailed)	3	SWS (dark period)			t(2)
					<30	0.184	2
					<60	0.493	0.832
					<120	0.679	-0.479
					<240	0.178	2.041
					<480	0.175	2.065
					<960	0.802	0.286
					960-	0.423	1
	2a	paired samples t-tests (two-tailed)	3	REM (light period)			t(2)
					<30	0.28	1.468
					<60	0.059	-3.928
					<120	>0.999	0
					<240	0.523	-0.768
					<480	>0.999	0
					<960	N/A	N/A
					960-	N/A	N/A
	2a	paired samples t-tests (two-tailed)	3	REM (dark period)			t(2)
					<30	0.222	1.75
					<60	0.118	2.646
					<120	0.011	9.43
					<240	0.267	1.525
					<480	N/A	N/A
					<960	N/A	N/A
					960-	N/A	N/A
	2a	paired samples t-tests (two-tailed)	3	Wake (light period)			t(2)
					<30	0.401	-1.057
					<60	0.049	-4.355
					<120	0.257	-1.571
					<240	0.868	0.189
					<480	0.184	2
					<960	0.885	-0.164
					960-	0.508	0.8
	2a	paired samples t-tests (two-tailed)	3	Wake (dark period)			t(2)
					<30	0.494	-0.83
					<60	0.572	0.67
					<120	0.12	2.619
					<240	0.184	2
					<480	0.225	-1.732
					<960	0.774	0.329
					960-	0.057	-4
	2b	paired samples t-tests (two-tailed)	3	SWS			t(2)
				light baseline vs. light WMGD (25-48 h)		0.163	2.166
				dark baseline vs. dark WMGD (25-48 h)		0.754	0.359
	2b	paired samples t-tests (two-tailed)	3	REM			t(2)
				light baseline vs. light WMGD (25-48 h)		0.661	-0.509
				dark baseline vs. dark WMGD (25-48 h)		0.87	0.185
	2b	paired samples t-tests (two-tailed)	3	Wake			t(2)
				light baseline vs. light WMGD (25-48 h)		0.26	1.558
				dark baseline vs. dark WMGD (25-48 h)		0.329	-1.279
	2c	paired samples t-tests (two-tailed) followed by Bonferroni’s correction for multple comparisons	3	SWS light (baseline vs. WMGD 25-48 h)			t(2)
				Bonferroni correction	0 Hz	0.213	-1.806
					0.5 Hz	0.369	-1.149
					1.0 Hz	0.445	-0.942
					1.5 Hz	0.133	-2.46
					2.0 Hz	0.005	-14.066
					2.5 Hz	0	-51.786
					3.0 Hz	0.014	-8.278
					3.5 Hz	0.012	-8.87
					4.0 Hz	0.016	-7.863
					4.5 Hz	0.01	-10.155
					5.0 Hz	0.004	-16.201
					5.5 Hz	0.007	-11.912
					6.0 Hz	0.002	-24.237
					6.5 Hz	0.004	-15.262
					7.0 Hz	0.007	-11.701
					7.5 Hz	0.024	-6.308
					8.0 Hz	0.088	-3.151
					8.5 Hz	0.147	-2.313
					9.0 Hz	0.043	-4.656
					9.5 Hz	0.041	-4.772
					10.0 Hz	0.211	-1.817
					10.5 Hz	0.066	-3.7
					11.0 Hz	0.091	-3.091
					11.5 Hz	0.148	-2.3
					12.0 Hz	0.803	-0.284
					12.5 Hz	0.415	-1.02
					13.0 Hz	0.17	-2.106
					13.5 Hz	0.121	-2.608
					14.0 Hz	0.045	-4.564
					14.5 Hz	0.011	-9.302
					15.0 Hz	0.007	-11.843
					15.5 Hz	0.02	-6.921
					16.0 Hz	0.025	-6.183
					16.5 Hz	0.025	-6.211
					17.0 Hz	0.004	-16.581
					17.5 Hz	0.008	-11.122
					18.0 Hz	0.021	-6.74
					18.5 Hz	0.025	-6.246
					19.0 Hz	0.015	-8.127
					19.5 Hz	0.016	-7.814
					20.0 Hz	0.023	-6.462
					20.5 Hz	0.037	-5.029
					21.0 Hz	0.021	-6.799
					21.5 Hz	0.008	-11.449
					22.0 Hz	0	-49.829
					22.5 Hz	0.016	-7.748
					23.0 Hz	0.01	-9.794
					23.5 Hz	0.006	-12.864
					24.0 Hz	0.001	-31.982
					24.5 Hz	0.03	-5.607
	2c	paired samples t-tests (two-tailed) followed by Bonferroni’s correction for multple comparisons	3	SWS dark (baseline vs. WMGD 25-48 h)			t(2)
				Bonferroni correction	0 Hz	0.266	-1.528
					0.5 Hz	0.073	-3.488
					1.0 Hz	0.018	-7.373
					1.5 Hz	0.019	-7.132
					2.0 Hz	0.026	-6.126
					2.5 Hz	0.001	-42.819
					3.0 Hz	0.001	-27.978
					3.5 Hz	0.142	-2.359
					4.0 Hz	0.368	-1.152
					4.5 Hz	0.088	-3.145
					5.0 Hz	0.018	-7.342
					5.5 Hz	0.01	-9.833
					6.0 Hz	0.018	-7.417
					6.5 Hz	0.031	-5.532
					7.0 Hz	0.055	-4.089
					7.5 Hz	0.066	-3.705
					8.0 Hz	0.093	-3.04
					8.5 Hz	0.112	-2.729
					9.0 Hz	0.078	-3.36
					9.5 Hz	0.009	-10.762
					10.0 Hz	0.002	-23.177
					10.5 Hz	0	-121.636
					11.0 Hz	0	-46.198
					11.5 Hz	0.018	-7.388
					12.0 Hz	0.006	-12.765
					12.5 Hz	0.023	-6.489
					13.0 Hz	0.021	-6.776
					13.5 Hz	0.011	-9.448
					14.0 Hz	0.06	-3.893
					14.5 Hz	0.041	-4.758
					15.0 Hz	0.052	-4.221
					15.5 Hz	0.043	-4.639
					16.0 Hz	0.02	-6.901
					16.5 Hz	0.016	-7.697
					17.0 Hz	0.023	-6.486
					17.5 Hz	0.035	-5.184
					18.0 Hz	0.071	-3.548
					18.5 Hz	0.066	-3.683
					19.0 Hz	0.024	-6.301
					19.5 Hz	0.007	-11.67
					20.0 Hz	0.014	-8.503
					20.5 Hz	0.007	-11.88
					21.0 Hz	0.013	-8.555
					21.5 Hz	0.023	-6.488
					22.0 Hz	0.015	-7.97
					22.5 Hz	0.017	-7.672
					23.0 Hz	0.005	-14.849
					23.5 Hz	0.028	-5.852
					24.0 Hz	0.05	-4.309
					24.5 Hz	0.039	-4.884
	2c	paired samples t-tests (two-tailed) followed by Bonferroni’s correction for multple comparisons	3	REM light (baseline vs. WMGD 25-48 h)			t(2)
				Bonferroni correction	0 Hz	0.109	-2.779
					0.5 Hz	0.021	-6.737
					1.0 Hz	0.061	-3.853
					1.5 Hz	0.02	-6.884
					2.0 Hz	0.179	-2.034
					2.5 Hz	0.09	-3.096
					3.0 Hz	0.06	-3.904
					3.5 Hz	0.027	-5.992
					4.0 Hz	0.06	-3.903
					4.5 Hz	0.193	-1.933
					5.0 Hz	0.158	-2.206
					5.5 Hz	0.135	-2.442
					6.0 Hz	0.087	-3.173
					6.5 Hz	0.131	-2.485
					7.0 Hz	0.223	-1.744
					7.5 Hz	0.303	-1.375
					8.0 Hz	0.31	-1.346
					8.5 Hz	0.215	-1.791
					9.0 Hz	0.24	-1.652
					9.5 Hz	0.458	-0.913
					10.0 Hz	0.323	-1.302
					10.5 Hz	0.23	-1.706
					11.0 Hz	0.19	-1.956
					11.5 Hz	0.097	-2.98
					12.0 Hz	0.033	-5.398
					12.5 Hz	0.026	-6.105
					13.0 Hz	0.073	-3.494
					13.5 Hz	0.137	-2.413
					14.0 Hz	0.187	-1.978
					14.5 Hz	0.083	-3.255
					15.0 Hz	0.067	-3.657
					15.5 Hz	0.119	-2.635
					16.0 Hz	0.103	-2.873
					16.5 Hz	0.081	-3.301
					17.0 Hz	0.08	-3.319
					17.5 Hz	0.107	-2.799
					18.0 Hz	0.046	-4.515
					18.5 Hz	0.043	-4.685
					19.0 Hz	0.068	-3.639
					19.5 Hz	0.111	-2.747
					20.0 Hz	0.113	-2.711
					20.5 Hz	0.171	-2.095
					21.0 Hz	0.092	-3.075
					21.5 Hz	0.09	-3.101
					22.0 Hz	0.105	-2.841
					22.5 Hz	0.107	-2.813
					23.0 Hz	0.118	-2.643
					23.5 Hz	0.14	-2.381
					24.0 Hz	0.158	-2.205
					24.5 Hz	0.099	-2.933
	2c	paired samples t-tests (two-tailed) followed by Bonferroni’s correction for multple comparisons	3	REM dark (baseline vs. WMGD 25-48 h)			t(2)
				Bonferroni correction	0 Hz	0.099	-2.933
					0.5 Hz	0.052	-4.217
					1.0 Hz	0.055	-4.1
					1.5 Hz	0.101	-2.911
					2.0 Hz	0.173	-2.077
					2.5 Hz	0.155	-2.233
					3.0 Hz	0.15	-2.283
					3.5 Hz	0.374	-1.136
					4.0 Hz	0.318	-1.318
					4.5 Hz	0.25	-1.604
					5.0 Hz	0.178	-2.043
					5.5 Hz	0.177	-2.048
					6.0 Hz	0.134	-2.45
					6.5 Hz	0.126	-2.548
					7.0 Hz	0.117	-2.657
					7.5 Hz	0.05	-4.283
					8.0 Hz	0.678	0.481
					8.5 Hz	0.168	2.122
					9.0 Hz	0.402	1.054
					9.5 Hz	0.635	0.555
					10.0 Hz	0.247	1.619
					10.5 Hz	0.645	-0.538
					11.0 Hz	0.284	-1.449
					11.5 Hz	0.149	-2.292
					12.0 Hz	0.183	-2.005
					12.5 Hz	0.235	-1.679
					13.0 Hz	0.223	-1.745
					13.5 Hz	0.173	-2.082
					14.0 Hz	0.059	-3.948
					14.5 Hz	0.096	-2.997
					15.0 Hz	0.14	-2.378
					15.5 Hz	0.084	-3.222
					16.0 Hz	0.091	-3.089
					16.5 Hz	0.118	-2.646
					17.0 Hz	0.087	-3.161
					17.5 Hz	0.169	-2.11
					18.0 Hz	0.165	-2.146
					18.5 Hz	0.145	-2.328
					19.0 Hz	0.146	-2.318
					19.5 Hz	0.107	-2.805
					20.0 Hz	0.08	-3.314
					20.5 Hz	0.071	-3.541
					21.0 Hz	0.135	-2.439
					21.5 Hz	0.096	-2.985
					22.0 Hz	0.103	-2.878
					22.5 Hz	0.134	-2.454
					23.0 Hz	0.167	-2.133
					23.5 Hz	0.173	-2.083
					24.0 Hz	0.188	-1.965
					24.5 Hz	0.144	-2.341
	3d	paired samples t-tests (two-tailed)	3	SWS			t(2)
				light baseline vs. light IVM (25-48 h)		0.382	-1.111
				dark baseline vs. dark IVM (25-48 h)		0.114	2.703
	3d	paired samples t-tests (two-tailed)	3	REM			t(2)
				light baseline vs. light IVM (25-48 h)		0.09	-3.101
				dark baseline vs. dark IVM (25-48 h)		0.095	3.009
	3d	paired samples t-tests (two-tailed)	3	Wake			t(2)
				light baseline vs. light IVM (25-48 h)		0.15	2.286
				dark baseline vs. dark IVM (25-48 h)		0.078	-3.367
				Sucrose
	4b	one-way repeated measures ANOVA followed by Fisher’s Probable Least-Squares Difference (PLSD) test (one-tailed)	9,3,4,4	ANOVA		0.051	F(3,16) = 3.206
				(PLSD)	saline vs. PG	0.294
					saline vs. PG + WMGD	0.039
					saline vs. IVM WMGD	0.055
					PG vs. PG + WMGD	0.033
					PG vs. IVM + WMGD	0.205
					PG + WMGD vs. IVM + WMGD	0.004
				Fat
	4b	one-way repeated measures ANOVA followed by Fisher’s Probable Least-Squares Difference (PLSD) test (one-tailed)	9,3,4,4	ANOVA		0.002	F(3,16) = 7.778
				(PLSD)	saline vs. PG	0.128
					saline vs. PG + WMGD	0.001
					saline vs. IVM WMGD	0.008
					PG vs. PG + WMGD	0
					PG vs. IVM + WMGD	0.003
					PG + WMGD vs. IVM + WMGD	0.199
				REM light (baseline vs. WMGD 25-48 h)			t(2)
	1- Supplement 1	paired samples t-tests (two-tailed)	3		08:00:00	0.687	-0.466
					09:00:00	0.374	-1.136
					10:00:00	0.569	0.675
	4 - Supplement 1a	independent samples t-tests (two-tailed)	7,13	Sucrose			t(2)
				PG vs. IVM		0.391	0.939
				Saline vs. IVM		0.35	-0.975
	4 - Supplement 1a	independent samples t-tests (two-tailed)	7,13	Fat			t(2)
				PG vs. IVM		0.575	0.599
				Saline vs. IVM		0.434	0.434
	4 - Supplement 1b	Pearson correlation (two-tailed)	24				r(22)
				Sucrose		0.4	-0.175
				Fat		0.24	0.246
